# Supplementary material for: ECG challenge: identifying a critical pattern in a patient with chest pain and pre-existing right bundle branch block
Source: Eur Heart J Case Rep. 2025 Apr 12;9(4):ytaf192. doi: 10.1093/ehjcr/ytaf192 (PMC12022474; doi:10.1093/ehjcr/ytaf192)
Supplement: ytaf192_Supplementary_Data [file ytaf192_supplementary_data.zip]

Archive with 2 entries (2 files):
- Figure S1.jpg
- Video S1.mp4
